# Supplementary material for: Influence of the luxR Regulatory Gene Dosage and Expression Level on the Sensitivity of the Whole-Cell Biosensor to Acyl-Homoserine Lactone
Source: Biosensors (Basel). 2021 May 23;11(6):166. doi: 10.3390/bios11060166 (PMC8224577; doi:10.3390/bios11060166)
Supplement: Supplementary file 1 [file biosensors-11-00166-s001.zip]

Archive with 3 entries (3 files):
- biosensors-1209223-supplementary.pdf
- biosensors-1209223.pdf
- biosensors-1209223-tex.zip
